# Supplementary material for: External Evaluation of Population Pharmacokinetic Models of Methotrexate for Model-Informed Precision Dosing in Pediatric Patients with Acute Lymphoid Leukemia
Source: Pharmaceutics. 2023 Feb 8;15(2):569. doi: 10.3390/pharmaceutics15020569 (PMC9962320; doi:10.3390/pharmaceutics15020569)
Supplement: Supplementary file 1 [file pharmaceutics-15-00569-s001.zip]

Archive with 1 entries (1 files):
- pharmaceutics-2162979-supplementary.pdf
